# Supplementary material for: Antibacterial activity and mechanism of sanguinarine against Providencia rettgeri in vitro
Source: PeerJ. 2020 Aug 11;8:e9543. doi: 10.7717/peerj.9543 (PMC7427548; doi:10.7717/peerj.9543)
Supplement: Supplemental Information 1 — The growth curve, extracellular ATP, the intracellular ATP and membrane potential. [file peerj-08-9543-s001.xlsx]

## Sheet: Sheet1
	the growth curve
		2MIC	2MIC	2MIC	MIC	MIC	MIC	1/2MIC	1/2MIC	1/2MIC	1/4MIC	1/4MIC	1/4MIC	0 MIC	0 MIC	0 MIC
	0	6.2	5.7	5.2	5.4	6	5	6	5.5	5	5.2	5.6	6	5.1	5.5	5.9
	1	6	6.1	5.2	5.7	6.2	5.2	5.2	6.6	6.1	5.6	5.8	6.2	6.6	6.6	6.99
	2	5.5	5.1	4	5.5	4.9	4.8	5.3	5.87	6.3	6.2	6.4	6.8	7.7	6.9	7.2
	3	4.3	4	3.9	4.7	4.3	4.8	5.9	6.2	6.5	6.9	7	6.5	8.9	7.8	8.9
	4	2.8	2.5	2	4	3.7	3.5	6	6.2	6.6	7.4	7.9	7.9	9.2	9.8	9.9
	5	1.8	2.4	2	3.1	3.4	3.9	6.5	6.9	6.7	8	8.2	8	10	10.5	9.9
	6	1.2	1.6	2	3.3	3.7	3.3	6.9	7	6.8	8.6	8.2	8.8	10.7	10.9	10.2
	7	0.7	1	1.3	3	3.4	3	7.1	7.2	7.3	8.9	9.4	9.9	10.9	11.2	11
	8	0.4	0.9	1.2	3.4	3.2	3.1	7.2	7.6	7.4	8.4	9.5	9.9	11	11.3	10.5
	9	0.3	0.7	1.1	3.1	3	3.5	7.9	7.6	8.3	8.8	9.5	9.9	11.1	11.2	11.4
	10	0.5	0.7	0.9	2.6	3	2.7	8	8.6	8.3	9	9.5	9.9	11.1	11.65	11.8
	11	0.2	0.7	0.9	2.5	2.8	2.6	8.4	8.6	8.2	9.2	9.5	9.9	11.1	11.5	11.8
	12	0.3	0.7	1.1	2.5	2.8	2.6	8.3	8.6	8.5	9.2	9.5	9.9	11.57	11.51	11.8
	23	0.3	0.7	1.1	2.5	2.8	2.6	7.6	8.6	8.6	8.4	9.5	9.9	11.7	11.5	11.8
	24	0.3	0.7	1	2.4	2.6	2.5	7.9	8.6	8.6	8.4	9.5	9.2	11.7	11.5	11.8
	Ph	Ratio 490nm/440nm					pHin
		0MIC	1.5	1.58	1.63		5.7	6.2	6
		1MIC	0.3	0.45	0.39		4.5	4.3	4.8
		2MIC	0.1	0.01	0.05		3.7	3.2	3.5
	extracellular ATP		0MIC			1MIC			2MIC
		1	0.1	0.139	0.14	0.219	0.25	0.23	0.31	0.32	0.36
		2	0.13	0.15	0.16	0.23	0.25	0.26	0.339	0.35	0.36
		3	0.14	0.15	0.14	0.24	0.25	0.26	0.4	0.37	0.41
	intracellular ATP		0MIC			1MIC			2MIC
		1	0.6	0.62	0.63	0.46	0.44	0.47	0.35	0.33	0.34
		2	0.61	0.5	0.6	0.45	0.42	0.439	0.33	0.345	0.329
		3	0.57	0.58	0.6	0.4	0.41	0.419	0.3	0.333	0.239
	membrane potential
		0MIC	-90	-125	-123
		1MIC	-2576	-2798	-2846
		2MIC	-3987	-4167	-4278
